# Supplementary material for: Utilizing Community Health Needs Assessments (CHNAs) in Nonprofit Hospitals to Guide Population-Centered Outcomes Research for Pediatric Patients: New Recommendations for CHNA Reporting
Source: Popul Health Manag. 2019 Feb 1;22(1):25–31. doi: 10.1089/pop.2018.0049 (PMC6386085; doi:10.1089/pop.2018.0049)
Supplement: Supplemental data [file Supp_Table1.xlsx]

## Sheet: Supplemental 1
Supplemental Table 1. Health Priorities By Hospital
Geographic Area	Partnership	Network	Hospitals			Freestanding Pediatric Hospital	Counties Serviced	Primary Zip Code Serviced	Type of Pediatric Care Provided	CHNA Report Included Pediatric Priorities	Access to Care	Alcohol/ Substance Abuse/ Smoking	Asthma and other Respiratory Conditions	Cancer	Cardiovascular Disease/Stroke	Communicable Diseases	Dental Care	Diabetes	Health Disparities	Health Education	Immunizations	Maternal and Child Health/Birth Outcomes	Mental Health	Nutrition, Physical Activity, Obesity	Poverty	Sexual Health/ Teen Pregnancy	Transportation/ Distance to Care	Unintentional Injury/ Safety/ Crime	Vision, Hearing, Speech
Tampa, Clearwater, Sarasota	None	None	All Childrens Hospital			Yes	Pasco	33701	All	Yes	1	1										1		1	1		1	1
							Pinellas
							Hillsborough
							Manatee
							Sarasota
			Shriners Hospitals for Children-Tampa			Yes	Hillsborough	33612	All	Yes	1				1		1	1		1			1	1			1	1
			Tampa General Hospital			No	Hillsborough	33606	All	No	1		1	1	1	1		1					1	1
	St. Joseph's Health Partnership Community	BayCare Health System/St.Joseph's Hospital Network	Mease Countryside Hospital			No	Pinellas	34895	Newborn care, NICU, Emergency, Inpatient Unit, Outpatient services	Yes	1	1	1				1				1		1	1
			Morton Plant Hospital			No	Pinellas	33756	NICU, Outpatient services	Yes		1	1								1	1
			Morton Plant North Bay Hospital Recovery Center			No	Hillsborough	33549	None (only for adults dealing with behavioral disorders)	Yes	1		1				1
							Pasco
			St. Joseph's Hospital Behavioral Health Center			No	Hillsborough	33614	comprehensive inpatient psychiatric care for 4+ Y.O.	No
			St. Joseph's Children's Hospital			Yes	Hillsborough	33607	All	Yes	1	1	1					1		1	1		1	1	1	1
							Pasco
			St. Joseph's Hospital-Main			No	Hillsborough	33607	All	Yes	1	1	1					1		1	1		1	1	1	1
							Pasco
			St. Joseph's Hospital-North			No	Hillsborough	33558	All	Yes	1	1	1					1		1	1		1	1	1	1
							Pasco
			St. Joseph's Hospital-South			No	Hillsborough	33578	Emergency, Inpatient services, Outpatient services	Yes	1	1	1					1		1	1		1	1	1	1
			St. Joseph's Women's Hospital			No	Hillsborough	33607	All	Yes	1	1	1					1		1	1		1	1	1	1
							Pasco
	None	Adventist Healthsystem	Florida Hospital Tampa			No	Hillsborough	33613	PICU, Emergency	Yes			1									1				1
Orlando, Kissimmee	None	None	Nemours Children's Hospital			Yes	Orange	32827	All type of pediatric care	Yes	1									1		1	1	1				1	1
							Brevard
							Seminole
							Osceola
	Central Florida Community Health Benefit Partnership (reports were organized by county)	None	Arnold Palmer MC			Yes	Orange	32806	All type of pediatric care	Yes	1	1					1			1				1
		Orlando Health	Dr. P. Phillips Hospital			No	Orange	32819	Pregnancy/Childbirth, Emergency Care	Yes	1	1					1			1				1
			Health Central Hospital			No	Orange	34761	Pregnancy/Childbirth, Emergency Care	Yes	1	1					1			1				1
			Orlando Regional MC			No	Orange	32806	Pregnancy/Childbirth, Emergency Care	Yes	1	1					1			1				1
			South Seminole Hospital			No	Seminole	32750	Pregnancy/Childbirth, Emergency Care	Yes	1	1					1			1				1	1
		Adventist Health	Florida Hospital Orlando			No	Orange	32803	Pregnancy/Childbirth, Emergency Care	Yes	1	1					1			1				1
			Florida Hospital Altamonte			No	Seminole	32701	Pregnancy/Childbirth, Emergency Care	Yes	1	1					1			1				1	1
			Florida Hospital Apopka			No	Orange	32703	Pregnancy/Childbirth, Emergency Care	Yes	1	1					1			1				1	1
							Seminole
							Lake
			Florida Hospital Celebration Health			No	Orange	34747	Pregnancy/Childbirth, Emergency Care	Yes	1	1					1	1		1				1
							Osceola
							Polk
							Lake
			Florida Hospital East Orlando			No	East Orange	32822	Pregnancy/Childbirth, Emergency Care	Yes	1	1					1			1				1
			Florida Hospital Kissimmee			No	Orange	34744	Pregnancy/Childbirth, Emergency Care	Yes	1	1					1	1		1				1
							Osceola
			Winter Park Memorial Hospital			No	Orange	32792	Pregnancy/Childbirth, Emergency Care	Yes	1	1					1			1				1	1
							Seminole
		Lakeside Behavioral Healthcare	Kennedy Plaza			No	Orange	32810	Mental Health/Subtstance Abuse	Yes	1	1					1			1				1	1
							Seminole
			Princeton Plaza			No	Orange	32808		Yes	1	1					1			1				1
			Lakeside Apartments			No	NA	NA		Yes
			Residential Plaza			No	Orange	32808		Yes	1	1					1			1				1
Jacksonville Metro Area	Jacksonville Metropolitan Community Health Benefit Partnership	Baptist Health	BMC Jacksonville			No	Duval	32207	Pregnancy/Childbirth, Emergency care	No	1	1				1		1	1			1	1	1	1		1
			BMC Beaches			No	Duval	32250		No	1					1		1	1	1	1	1	1	1	1		1
							St. Johns
			BMC Nassau			No	Nassau	32034		No	1	1		1		1	1	1				1	1	1			1
			BMC South			No	Duval	32258		No	1	1		1		1	1	1	1			1	1	1	1		1
							St. Johns
							Clay
		Brooks Rehabilitation	Brooks Rehabilitation Center			No	Duval	32216	Physcial Therapy, Speech therapy, recreational therapy, neuropsychology, dietary, respiratory, nursing	No	1				1				1				1	1			1	1
							St. Johns
							Baker
							Clay
							Nassau
		Mayo Clinic	Mayo Clinic - Florida			No	Duval	32224	Children's Research Center, all departments	Yes	1	1	1				1	1	1	1	1	1		1		1	1	1
		St. Vincent's Healthcare	Riverside			No	Duval	32204	Wellness checks, physicals, acute illness/injury, immunizations, ADHD screening/treatment, family care	No	1	1				1		1	1	1		1	1	1	1		1
			Southside			No	Duval	32216	NICU, Wellness checks, physicals, acute illness/injury, immunizations, ADHD screening/treatment, family care	No	1	1				1			1	1		1	1	1	1		1
			Clay			No	Clay	32068	Wellness checks, physicals, acute illness/injury, immunizations, ADHD screening/treatment, family care	No	1			1			1		1	1		1	1	1			1
		UF Health	UF Health- Jacksonville			No	Duval	32209	All types of pediatric care provided	No	1	1				1			1	1		1	1	1	1		1
		None	Wolfson Children's Hospital			Yes	Duval	32207	All types of pediatric care provided	Yes	1	1					1		1	1	1	1	1	1	1	1	1	1
							Baker
							Clay
							Nassau
							St. Johns
Miami-Dade, Broward, Palm Beach Counties	None	Broward Health	Broward Health Coral Springs			No	Broward	33065	NICU, PICU, Pediatric Acute Care Unit, Emergency	No	1			1	1	1		1	1	1		1		1
			Broward Health Medical Center			No	Broward	33316	All types of pediatric care provided	No	1			1	1	1		1	1	1		1		1
			Broward Health North			No	Broward	33064	NICU, PICU, Pediatric Acute Care Unit, Emergency	No	1			1	1	1		1	1	1		1		1
			Broward Health Imperial Point			No	Broward	33308	NICU, PICU, Pediatric Acute Care Unit, Emergency	No	1			1	1	1		1	1	1		1		1
		None	Lakeside Medical Center			No	Palm Beach	33430	All types of pediatric care provided	NA
		Memorial Healthcare System	Memorial Hospital Miramar			No	Broward	33029	Emergency, NICU, Sports Medicine	No priorities adult or pediatric
			Memorial Regional Hospital			No	Broward	33021	All types of pediatric care provided	No priorities adult or pediatric
			Memorial Hospital West			No	Broward	33028	Emergency	No priorities adult or pediatric
		Jackson HealthSystem	Jackson Memorial Hospital			No	Miami-Dade	33136	All types of pediatric care provided (Via Holtz Children's Hospital)	Yes	1		1
			Jackson North Medical Center			No	Miami-Dade	33169	Emergency	Yes	1		1
			Jackson South Community Hospital			No	Miami-Dade	33176	Emergency	Yes	1		1
			Jackson Behavorial Health Hospital			No	Miami-Dade	33136	Psychiatric Care	Yes	1		1
		Baptist Health South Florida	Baptist Hospital of Miami			No	Miami-Dade	33176	Emergency	Yes	1		1											1
			Doctors Hospital			No	Miami-Dade	33146	Emergency	Yes	1		1											1
			Homestead Hospital			No	Miami-Dade	33033	All types of pediatric care provided	Yes	1		1											1
			South Miami Hospital			No	Miami-Dade	33143	All types of pediatric care provided	Yes	1		1											1
			West Kendall Hospital			No	Miami-Dade	33196	All types of pediatric care provided	Yes	1		1											1
		University of Miami HealthSystem	University of Miami Hospital			No	Miami-Dade	33136	All types of pediatric care provided	No	1	1		1	1	1		1					1	1
			Bascom Palmer Eye Institute			No	Miami-Dade	33136	Eye care provided	No	1							1
							Broward
		Bethesda Health Inc.	Besthesda Hospital East			No	Palm Beach	33435	All types of pediatric care provided	No	1	1		1	1		1	1					1	1
			Besthesda Hospital West			No	Palm Beach	33472
		None	Miami Jewish Health Systems			No	Miami-Dade	33137	Neuromuscular behavioral treatment/Rehab for chidren	No	1									1			1					1
							Broward
		None	Nicklaus Children's Hospital			Yes	Miami-Dade	33155	All types of pediatric care provided	Yes	1	1	1				1	1					1	1				1	1
			Holy Cross Hospital			No	Broward	33308	Pregnancy/Childbirth, NICU	No	1	1				1		1		1		1	1	1	1	1
		None	Jerome Golden Center for Behavioral Health			No	Palm Beach	33430	Primary care, crisis services, psychiatric treatment	NA
		None	Jupiter Medical Center			No	Palm Beach	33458	All	No	1			1	1
							Martin County
